# Supplementary material for: Comparative methylome analysis identifies new tumour subtypes and biomarkers for transformation of nephrogenic rests into Wilms tumour
Source: Genome Med. 2015 Feb 2;7(1):11. doi: 10.1186/s13073-015-0136-4 (PMC4354990; doi:10.1186/s13073-015-0136-4)
Supplement: Additional file 2: Table S1. — Comparison of 450 k β-values and levels of methylation determined by bisulfite sequencing. [file 13073_2015_136_MOESM2_ESM.xlsx]

## Sheet: All_data
Probe	Gene	MAPINFO	CHR	NK1_450K	NK1_M	NR1_450K	NR1_M	WT1_450K	WT1_M	NK2_450K	NK2_M	NR2_450K	NR2_M	WT2_450K	WT2_M	NK3_450K	NK3_M	NR3_450K	NR3_M	WT3_450K	WT3_M	NK4_450K	NK4_M	NR_450K	NR4_M	WT4_450K	WT4_M
cg08439149	PRKCZ	2004163	1	0.801625	84.8556	0.786016	16.7722	0.61246	67.3367	0.834636	93.8718	0.801587	68.8603	0.778048	91.2899	0.777099	79.1924	0.813602	83.0053	0.513641	43.2359	0.694941	96.5733	0.788199		0.771051
cg13077150	PRKCZ	2004222	1	0.845298	58.1015	0.756645	11.8932	0.893121	87.4099	0.810349	90.7244	0.776121	61.8965	0.808315	98.3318	0.728585	80.4331	0.868447	78.532	0.430618	26.9267	0.761104	96.5227	0.84127		0.762794
cg23082339	PCDHGA4	140810051	5	0.084214	0.105263	0.187403	20.5128	0.587822	67.942	0.147698	51.3699	0.584914	69.1211	0.693208	64.3735	0.0886272	7.55073	0.228587	29.8699	0.553733	63.4564	0.120149	3.51867	0.483826		0.874842
cg21627409	PCDHGA4	140810106	5	0.208128	33.8865	0.346151	34.8214	0.841553	88.0599	0.105731	6.33803	0.792476	88.0042	0.815118	73.7624	0.191352	28.379	0.462961	52.2293	0.884616	94.8061	0.123807	24.2669	0.578719		0.82477
cg02452944	PCDHGA4	140810109	5	0.273293	17.4155	0.380672	18.8034	0.914133	87.2366	0.22072	26.0274	0.899297	95.8787	0.889315	97.8723	0.285528	34.664	0.56054	45.9623	0.929554	93.4951	0.15212	23.8274	0.651015		0.902426
cg03874199	HOXD12	176964456	2	0.541514	2.54089	0.291543	14.3215	0.591531	22.2798	0.223443	6.47346	0.713871	69.3767	0.712787	45.9899	0.238007	8.04096	0.499365	36.1718	0.748369	61.0684	0.193409	5.12683	0.552724	30.2326	0.63265	30.2326
cg12268637	HOXD12	176964502	2	0.616168	30.6914	0.500459	34.8	0.770457	57.5566	0.500107	30.5139	0.870601	86.3167	0.724191	65.1063	0.42873	23.4444	0.717508	62.6037	0.89349	89.0543	0.370876	25.3841	0.707451	51.938	0.678999	51.938
cg11754318	HOXD12	176964506	2	0.64641	19.0831	0.538616	32.7598	0.823077	68.3896	0.462308	31.0145	0.799433	86.2448	0.692231	73.651	0.467497	27.3113	0.697225	65.8478	0.880625	93.7211	0.429142	30.0875	0.726947	53.4884	0.727396	53.4884
cg02694427	HOXD12	176964512	2	0.499723	19.0041	0.232952	22.2058	0.730179	45.6162	0.229161	25.3569	0.834011	81.4334	0.543278	57.8795	0.195489	15.7542	0.569827	53.8688	0.920447	85.1162	0.14788	16.5416	0.5682	41.0853	0.585772	41.0853
cg15718581	ZFP42	188916581	4	0.32313	6.37636	0.276406	98.0469	0.219237	3.64716	0.0716081	1.59558	0.940904	99.5478	0.918891	99.3075	0.231356	58.2401	0.253721	62.8604	0.911112	72.3239	0.0886995	10.7254	0.671724		0.925022	98.4127
cg17214381	ZFP42	188916668	4	0.122712	4.17957	0.257645	5.86011	0.170103	1.43946	0.0735329	1.0723	0.56786	64.3031	0.550675	6.50069	0.21111	1.85874	0.181013	11.2897	0.852275	55.0949	0.0987416	1.07968	0.487085		0.744555	90.4762
cg00663077	ZFP42	188916709	4	0.0989981	4.36137	0.0718783	10.3359	0.105682	1.36752	0.0798769	71.0736	0.772933	72.7338	0.771034	98.984	0.123005	2.03466	0.112651	16.1254	0.84134	49.1014	0.0561661	0.45641	0.446835		0.809437	88.8889
cg14817655	ZFP42	188916724	4	0.0924208	4.21217	0.0843797	8.07292	0.293002	77.5021	0.0493699	1.07362	0.739647	90.6082	0.7575	95.9302	0.145943	2.04082	0.136535	16.1388	0.82212	55.2916	0.0512476	0.456753	0.566214		0.880244	98.4127
cg24896649	ZFP42	188916726	4	0.066797	4.36817	0.0757414	10.4439	0.114234	21.8135	0.0558841	1.13636	0.800003	79.1465	0.730987	97.0888	0.112657	2.19864	0.0936244	27.2109	0.789355	55.2196	0.0754953	0.480519	0.534235		0.862662	96.8254
cg16762735	ZFP42	188916814	4	0.247203	4.20561	0.175579	8.59375	0.279323	75.5119	0.0959992	2.60656	0.672481	90.644	0.568545	99.1266	0.217379	18.8964	0.279367	0.263952	0.738805	55.3237	0.16853	13.3518	0.489828		0.733037	92.0635
cg22926824	AGAP1	236761421	2	0.708041	77.9865	0.512379	44.8074	0.442552	44.2685	0.796019	65.6376	0.459752	38.7636	0.52644	48.6534	0.700371	74.2683	0.772115	79.8261	0.267237	4.07545	0.710496	63.5817	0.717675		0.620287
cg19579344	AGAP1	236761550	2	0.806415	91.698	0.826013	81.1967	0.712456	74.0318	0.859752	97.5194	0.776171	68.6712	0.790244	82.4986	0.879435	92.2058	0.891719	95.1391	0.345966	7.27507	0.847375	93.9771	0.868677		0.896627
cg04134958	AGAP1	236761574	2	0.783604	78.3748	0.730724	75.7495	0.760922	69.6995	0.823302	78.9512	0.685947	62.6181	0.75799	71.3295	0.824719	80.4727	0.86025	93.365	0.362426	7.38778	0.763894	76.0878	0.836699		0.876321
_450	β-value from Illumina 450k
_M	% methylation from Illumina Miseq
