# Supplementary material for: Comparative methylome analysis identifies new tumour subtypes and biomarkers for transformation of nephrogenic rests into Wilms tumour
Source: Genome Med. 2015 Feb 2;7(1):11. doi: 10.1186/s13073-015-0136-4 (PMC4354990; doi:10.1186/s13073-015-0136-4)
Supplement: Additional file 3: Table S2. — Clinical information for the patients from which the 20 matched trios originated. [file 13073_2015_136_MOESM3_ESM.xlsx]

## Sheet: Sheet1
Total of 20 tumours from 18 patients:
Bilateral	9
Unilateral	11
PLNR	16
ILNR	4
Gender
Male	8
Female	12
Tumour type
Mixed	8
Blastemal	2
Epithelial	2
Regressive	5
Anaplastic	1
Stromal	2
Age at diagnosis (months)
average	35.4
median	36
range	10-71
relapse	3/18
death	1/18
Congenital abnormalities
17 patients had no evidence of congenital abnormality, 1 patient had mild hydrocephalus
